# Supplementary material for: Effects of a Web-Based Weight Loss Program on the Healthy Eating Index-NVS in Adults with Overweight or Obesity and the Association with Dietary, Anthropometric and Cardiometabolic Variables: A Randomized Controlled Clinical Trial
Source: Nutrients. 2022 Dec 20;15(1):7. doi: 10.3390/nu15010007 (PMC9823428; doi:10.3390/nu15010007)
Supplement: Supplementary file 1 [file nutrients-15-00007-s001.zip]

Archive with 2 entries (2 files):
- CONSORT-EHEALTH (V 1.6.1) - File S1.pdf
- nutrients-2093978-supplementary.pdf
